# Supplementary material for: Induction of oil accumulation by heat stress is metabolically distinct from N stress in the green microalgae Coccomyxa subellipsoidea C169
Source: PLoS One. 2018 Sep 27;13(9):e0204505. doi: 10.1371/journal.pone.0204505 (PMC6160078; doi:10.1371/journal.pone.0204505)
Supplement: S1 File — Fatty acids quantified by GC-MS over 5-day time courses in normal conditions (25°C), heat stress (35°C), and N starvation (N°) converted to average rates (107 molecules per liter of growth medium per day) using linear regression analyses. (XLSX) [file pone.0204505.s001.xlsx]

## Sheet: Figure 6 Data
		Triglyceride-Associated Fatty Acid Profiling Data																		Triglyceride-Associated Fatty Acid Profiling Data																		Triglyceride-Associated Fatty Acid Profiling Data
		25°C: µmols of analyte																		25°C: molecules of analyte per mg DW algae																		25°C: molecules of analyte per L media
		Day 0			Day 1			Day 2			Day 3			Day 4			Day 5			Day 0			Day 1			Day 2			Day 3			Day 4			Day 5			Day 0			Day 1			Day 2			Day 3
Fatty Acid Name	CAS #	Replicate 1	Replicate 2	Replicate 3	Replicate 1	Replicate 2	Replicate 3	Replicate 1	Replicate 2	Replicate 3	Replicate 1	Replicate 2	Replicate 3	Replicate 1	Replicate 2	Replicate 3	Replicate 1	Replicate 2	Replicate 3	Replicate 1	Replicate 2	Replicate 3	Replicate 1	Replicate 2	Replicate 3	Replicate 1	Replicate 2	Replicate 3	Replicate 1	Replicate 2	Replicate 3	Replicate 1	Replicate 2	Replicate 3	Replicate 1	Replicate 2	Replicate 3	Replicate 1	Replicate 2	Replicate 3	Replicate 1	Replicate 2	Replicate 3	Replicate 1	Replicate 2	Replicate 3	Replicate 1	Replicate 2	Replicate 3
Hexadecanoic Acid	57-10-3	0.0200992	0.010205	0.0163411	0.00966589	0.00982129	0.0116315	0.00874904	0.0100143	0.00998972	0.00759946	0.00945459	0.00921472	0.008131	0.0220496	0.00953843	0.00805252	0.00975641	0.00945492	1729105983221928	1536357894319684	2.58963e+15	9.095e+14	1159682468026303	8.24055e+14	6.84243e+14	7.35444e+14	7.51976e+14	5.86718e+14	7.49152e+14	5.9033e+14	5.89939e+14	1.35492e+15	5.08323e+14	6.06153e+14	5.06492e+14	6.12232e+14	2.17867e+17	2.05872e+17	6.42229e+17	2.38289e+17	3.57182e+17	3.21382e+17	2.36748e+17	3.41246e+17	3.8802e+17	2.98053e+17	4.03044e+17	3.89618e+17
7-Hexadecenoic Acid	2416-19-5	0.0022112	N/D	N/D	0.00277578	N/D	N/D	0.00532104	N/D	N/D	0.00472353	N/D	N/D	0.0048742	N/D	N/D	0.00597906	N/D	N/D	1.90227e+14	N/D	N/D	2.61183e+14	N/D	N/D	4.16147e+14	N/D	N/D	3.64681e+14	N/D	N/D	3.53643e+14	N/D	N/D	4.50074e+14	N/D	N/D	2.39686e+16	N/D	N/D	6.843e+16	N/D	N/D	1.43987e+17	N/D	N/D	1.85258e+17	N/D	N/D
9-Hexadecenoic Acid	2091-29-4	N/D	N/D	N/D	N/D	N/D	N/D	N/D	N/D	N/D	N/D	N/D	N/D	N/D	N/D	N/D	N/D	N/D	N/D	N/D	N/D	N/D	N/D	N/D	N/D	N/D	N/D	N/D	N/D	N/D	N/D	N/D	N/D	N/D	N/D	N/D	N/D	N/D	N/D	N/D	N/D	N/D	N/D	N/D	N/D	N/D	N/D	N/D	N/D
7,10-Hexadecadienoic Acid	2936-83-6	N/D	0.00749061	0.00586528	N/D	0.00576528	0.00587439	N/D	0.00580756	0.00534632	N/D	0.00577639	0.00546189	N/D	0.00696801	0.00538718	N/D	0.00607979	0.00509163	N/D	1.12771e+15	9.29492e+14	N/D	6.80755e+14	4.16183e+14	N/D	4.26502e+14	4.02445e+14	N/D	4.57703e+14	3.4991e+14	N/D	4.28177e+14	2.87094e+14	N/D	3.15625e+14	3.29696e+14	N/D	1.51113e+17	2.30514e+17	N/D	2.09673e+17	1.62311e+17	N/D	1.97897e+17	2.07661e+17	N/D	2.46244e+17	2.3094e+17
7,10,13-Hexadecatrienoic Acid	7561-64-0	N/D	N/D	N/D	N/D	N/D	0.00441826	N/D	0.00442116	0.00433147	N/D	0.00698508	N/D	N/D	0.00390845	N/D	N/D	N/D	N/D	N/D	N/D	N/D	N/D	N/D	3.13021e+14	N/D	3.24686e+14	3.26051e+14	N/D	5.53476e+14	N/D	N/D	2.4017e+14	N/D	N/D	N/D	N/D	N/D	N/D	N/D	N/D	N/D	1.22078e+17	N/D	1.50654e+17	1.68242e+17	N/D	2.9777e+17	N/D
Octadecanoic Acid	57-11-4	N/D	N/D	0.00422605	N/D	N/D	N/D	N/D	N/D	N/D	N/D	N/D	N/D	N/D	N/D	N/D	N/D	N/D	N/D	N/D	N/D	6.69717e+14	N/D	N/D	N/D	N/D	N/D	N/D	N/D	N/D	N/D	N/D	N/D	N/D	N/D	N/D	N/D	N/D	N/D	1.6609e+17	N/D	N/D	N/D	N/D	N/D	N/D	N/D	N/D	N/D
9-Octadecenoic Acid	112-86-7	0.0183516	0.0444974	0.0687676	0.0191581	0.0107809	0.021182	0.012567	0.0116758	0.0137734	0.0110077	0.012746	0.0141299	0.0101856	0.014662	0.0148147	0.0140514	0.0147672	0.0111	1.57876e+15	6699081868276479	1.08978e+16	1.80266e+15	1.27299e+15	1.50068e+15	9.82833e+14	8.57456e+14	1036793852076350	8.49848e+14	1.00996e+15	9.05215e+14	7.39012e+14	9.00967e+14	7.89505e+14	1.05772e+15	7.6662e+14	7.18757e+14	1.98924e+17	8.97677e+17	2.70267e+18	4.72297e+17	3.92081e+17	5.85267e+17	3.4006e+17	3.9786e+17	5.34986e+17	4.31723e+17	5.43356e+17	5.97442e+17
13-Octadecenoic Acid	13126-39-1	N/D	N/D	N/D	N/D	N/D	N/D	N/D	N/D	N/D	N/D	N/D	N/D	N/D	N/D	N/D	N/D	N/D	N/D	N/D	N/D	N/D	N/D	N/D	N/D	N/D	N/D	N/D	N/D	N/D	N/D	N/D	N/D	N/D	N/D	N/D	N/D	N/D	N/D	N/D	N/D	N/D	N/D	N/D	N/D	N/D	N/D	N/D	N/D
9,12-Hexadecadienoic Acid	20261-45-4	0.0149579	0.011139	0.0148122	0.01709	0.00613137	0.0110151	0.0130706	0.00910094	0.0102019	0.00959225	0.0087755	0.00966646	0.0127573	0.00912884	0.0100088	0.0126518	0.00850318	0.00674504	1286808585980509	1.67698e+15	2.34735e+15	1.60807e+15	7.23983e+14	780389998804994	1022225609795388	6.68364e+14	7.67952e+14	7.40571e+14	695342642017764	6.19271e+14	9.25594e+14	5.60958e+14	5.33387e+14	9.52363e+14	4.41432e+14	4.36759e+14	1.62138e+17	2.24716e+17	5.82143e+17	4.21313e+17	2.22987e+17	3.04352e+17	3.5369e+17	3.10121e+17	3.96263e+17	3.7621e+17	3.74094e+17	4.08719e+17
5,9,12-Hexadecatrienoic Acid	16833-54-8	N/D	N/D	N/D	N/D	N/D	N/D	N/D	N/D	N/D	N/D	N/D	N/D	N/D	N/D	N/D	N/D	N/D	N/D	N/D	N/D	N/D	N/D	N/D	N/D	N/D	N/D	N/D	N/D	N/D	N/D	N/D	N/D	N/D	N/D	N/D	N/D	N/D	N/D	N/D	N/D	N/D	N/D	N/D	N/D	N/D	N/D	N/D	N/D
9,12,15-Hexadecatrienoic Acid	463-40-1	0.0034503	0.00686308	0.00859922	0.00388109	0.00426366	0.00780525	N/D	0.00718482	0.00748337	0.00244429	0.00567925	0.00689113	N/D	0.00492654	0.00592208	0.00500501	0.00447032	N/D	2.96825e+14	1.03324e+15	1.36275e+15	3.65187e+14	5.03446e+14	5.52979e+14	N/D	5.27646e+14	5.63311e+14	1.88712e+14	4.50005e+14	4.41472e+14	0	3.02731e+14	3.156e+14	376752440879018	2.32071e+14	N/D	3.73999e+16	1.38454e+17	3.37962e+17	9.56789e+16	1.55061e+17	2.15662e+17	N/D	2.44828e+17	2.90668e+17	9.58655e+16	2.42103e+17	2.91372e+17
5,9,12,15-Hexadecatetraenoic Acid	103882-06-0	N/D	N/D	N/D	N/D	N/D	N/D	N/D	N/D	N/D	N/D	N/D	N/D	N/D	N/D	N/D	N/D	N/D	N/D	N/D	N/D	N/D	N/D	N/D	N/D	N/D	N/D	N/D	N/D	N/D	N/D	N/D	N/D	N/D	N/D	N/D	N/D	N/D	N/D	N/D	N/D	N/D	N/D	N/D	N/D	N/D	N/D	N/D	N/D
11-Eicosenoic Acid	5561-99-9	0.0115971	N/D	N/D	0.0146923	N/D	N/D	0.0109099	N/D	N/D	0.0109047	N/D	N/D	0.00727955	N/D	N/D	0.0102741	N/D	N/D	9.97683e+14	N/D	N/D	1.38245e+15	N/D	N/D	853238881676355	N/D	N/D	8.41899e+14	N/D	N/D	5.28162e+14	N/D	N/D	773386390204489	N/D	N/D	1.25708e+17	N/D	N/D	3.62202e+17	N/D	N/D	2.95221e+17	N/D	N/D	4.27685e+17	N/D	N/D
		Total Fatty Acid Profiling Data																		Total Fatty Acid Profiling Data																		Total Fatty Acid Profiling Data
		25°C: µmols of analyte																		25°C: molecules of analyte per mg DW algae																		25°C: molecules of analyte per L media
		Day 0			Day 1			Day 2			Day 3			Day 4			Day 5			Day 0			Day 1			Day 2			Day 3			Day 4			Day 5			Day 0			Day 1			Day 2			Day 3
Fatty Acid Name	CAS #	Replicate 1	Replicate 2	Replicate 3	Replicate 1	Replicate 2	Replicate 3	Replicate 1	Replicate 2	Replicate 3	Replicate 1	Replicate 2	Replicate 3	Replicate 1	Replicate 2	Replicate 3	Replicate 1	Replicate 2	Replicate 3	Replicate 1	Replicate 2	Replicate 3	Replicate 1	Replicate 2	Replicate 3	Replicate 1	Replicate 2	Replicate 3	Replicate 1	Replicate 2	Replicate 3	Replicate 1	Replicate 2	Replicate 3	Replicate 1	Replicate 2	Replicate 3	Replicate 1	Replicate 2	Replicate 3	Replicate 1	Replicate 2	Replicate 3	Replicate 1	Replicate 2	Replicate 3	Replicate 1	Replicate 2	Replicate 3
Hexadecanoic Acid	57-10-3	0.361327	0.200754	0.175584	0.377968	0.248268	0.417862	0.413938	0.404065	0.416161	0.441588	0.474078	0.503012	0.466765	0.561288	0.636154	0.472053	0.652066	0.523614	3.10845e+16	3.02236e+16	2.78254e+16	3.55644e+16	2.9315e+16	2.96043e+16	3.23732e+16	2.96741e+16	3.13265e+16	3.40929e+16	3.75644e+16	3.22249e+16	3.38658e+16	3.44906e+16	3.3902e+16	3.55338e+16	3.38512e+16	3.39054e+16	3.91664e+18	4.04996e+18	6.90071e+18	9.31788e+18	9.02903e+18	1.15457e+19	1.12011e+19	1.37688e+19	1.61645e+19	1.73192e+19	2.02097e+19	2.12684e+19
7-Hexadecenoic Acid	2416-19-5	0.108518	0.0699499	0.0592604	0.13215	0.0691946	0.104892	0.15124	0.112849	0.112607	0.160114	0.156082	0.169601	0.172861	0.211272	0.241833	0.177693	0.252236	0.203032	9335650720961006	1.0531e+16	9391219554099604	1.24345e+16	8170390748329284	7431314513872489	1.18281e+16	8287489551082129	8476482339313978	1.23616e+16	1.23674e+16	1.08653e+16	1.25418e+16	1.29825e+16	1.28878e+16	1.33758e+16	1.30945e+16	1.31469e+16	1.17629e+18	1.41115e+18	2.32902e+18	3.25784e+18	2.51648e+18	2.89821e+18	4.09253e+18	3.8454e+18	4.37386e+18	6.27969e+18	6.65367e+18	7.1711e+18
9-Hexadecenoic Acid	2091-29-4	0.00717928	N/D	N/D	0.0131931	N/D	N/D	0.0154055	N/D	N/D	0.0106701	N/D	N/D	0.0112121	N/D	N/D	0.00939059	N/D	N/D	6.17623e+14	N/D	N/D	1.24139e+15	N/D	N/D	1.20483e+15	N/D	N/D	8.23783e+14	N/D	N/D	813482757858058	N/D	N/D	7.06876e+14	N/D	N/D	7.78205e+16	N/D	N/D	3.25243e+17	N/D	N/D	4.16871e+17	N/D	N/D	4.18482e+17	N/D	N/D
7,10-Hexadecadienoic Acid	2936-83-6	0.163788	0.108066	0.0889868	0.201366	0.132278	0.195656	0.237207	0.22142	0.205745	0.264476	0.266207	0.263015	0.294177	0.332148	0.35172	0.304096	0.392828	0.307397	1.40904e+16	1.62693e+16	1.41021e+16	1.89473e+16	1.56192e+16	1.38617e+16	1.85514e+16	1.62608e+16	1.54875e+16	2.04189e+16	2.10934e+16	1.68497e+16	2.13438e+16	2.04102e+16	1.87439e+16	2.28908e+16	2.03932e+16	1.99048e+16	1.77539e+18	2.18008e+18	3.49731e+18	4.9642e+18	4.8107e+18	5.40604e+18	6.41879e+18	7.54503e+18	7.99154e+18	1.03728e+19	1.13482e+19	1.11208e+19
7,10,13-Hexadecatrienoic Acid	7561-64-0	0.321646	0.0865321	0.079968	0.293659	0.18331	0.342381	0.295111	0.309297	0.335822	0.28597	0.339371	0.382626	0.27986	0.385233	0.447553	0.259015	0.402145	0.335348	2.76707e+16	1.30274e+16	1.26728e+16	2.76315e+16	2.1645e+16	2.42567e+16	2.308e+16	2.27145e+16	2.5279e+16	2.20784e+16	2.68907e+16	2.45125e+16	2.0305e+16	2.36722e+16	2.3851e+16	1.94973e+16	2.08769e+16	2.17147e+16	3.48651e+18	1.74567e+18	3.14286e+18	7.23946e+18	6.66665e+18	9.46011e+18	7.98568e+18	1.05395e+19	1.3044e+19	1.12158e+19	1.44672e+19	1.61782e+19
Octadecanoic Acid	57-11-4	N/D	0.00860347	0.00759681	N/D	0.0088565	N/D	N/D	N/D	N/D	N/D	N/D	N/D	N/D	N/D	N/D	N/D	N/D	N/D	N/D	1.29525e+15	1.2039e+15	N/D	1.04576e+15	N/D	N/D	N/D	N/D	N/D	N/D	N/D	N/D	N/D	N/D	N/D	N/D	N/D	N/D	1.73564e+17	2.98566e+17	N/D	3.22095e+17	N/D	N/D	N/D	N/D	N/D	N/D	N/D
9-Octadecenoic Acid	112-86-7	0.247669	0.213517	0.216858	0.285545	0.157804	0.260706	0.331875	0.262186	0.261669	0.370501	0.352918	0.37537	0.401916	0.465944	0.513793	0.435573	0.556055	0.427509	2.13066e+16	3.2145e+16	3.43664e+16	2.6868e+16	1.86332e+16	1.84703e+16	2.59552e+16	1.92546e+16	1.96971e+16	2.86046e+16	2.79641e+16	2.40477e+16	2.91607e+16	2.86318e+16	2.73811e+16	3.27878e+16	2.88669e+16	2.76823e+16	2.68464e+18	4.30743e+18	8.52286e+18	7.03941e+18	5.73903e+18	7.20341e+18	8.98049e+18	8.93416e+18	1.01637e+19	1.45311e+19	1.50447e+19	1.58715e+19
13-Octadecenoic Acid	13126-39-1	N/D	0.0145462	0.0152057	N/D	0.0168519	0.0308401	N/D	0.032022	0.0345667	N/D	0.0405108	0.0471052	N/D	0.0543359	0.0637812	N/D	0.0674996	0.0546282	N/D	2.18993e+15	2.4097e+15	N/D	1.98985e+15	2.18493e+15	N/D	2351661276499878	2.602e+15	N/D	3209945805564901	3.01774e+15	N/D	3338885320791980	3399027459464058	N/D	3504158218967821	3537320029001919	N/D	2.93451e+17	5.97606e+17	N/D	6.12874e+17	8.52122e+17	N/D	1.09117e+18	1.34263e+18	N/D	1.72695e+18	1.99171e+18
9,12-Hexadecadienoic Acid	20261-45-4	0.429547	0.261525	0.22704	0.469796	0.321277	0.532137	0.531072	0.560291	0.547334	0.591821	0.654482	0.68051	0.638331	0.796548	0.86291	0.661567	0.929507	0.72506	3.69533e+16	3.93726e+16	3.59799e+16	4.42049e+16	3.79359e+16	3.77003e+16	4.1534e+16	4.11472e+16	4.12006e+16	4.56916e+16	5.18591e+16	4.35961e+16	4.63136e+16	4.89471e+16	4.59862e+16	4.97995e+16	4.82542e+16	4.69496e+16	4.65611e+18	5.27592e+18	8.92302e+18	1.15817e+19	1.16842e+19	1.47031e+19	1.43708e+19	1.90923e+19	2.12595e+19	2.32114e+19	2.79002e+19	2.87734e+19
5,9,12-Hexadecatrienoic Acid	16833-54-8	0.0159043	0.0111406	0.0107087	0.0161163	0.0162292	0.0290069	0.0214505	0.0330522	0.0333271	0.0218474	0.0430128	0.0460942	0.0245617	0.0550681	0.0603299	0.0254938	0.0635872	0.0513626	1.36823e+15	1.67722e+15	1.69704e+15	1.51644e+15	1.91632e+15	2.05506e+15	1.67759e+15	2.42732e+15	2508697740602348	1.68673e+15	3.4082e+15	2952968631125598	1782053362618473	3.38388e+15	3.2151e+15	1.91905e+15	3301053669259879	3.32587e+15	1.72397e+17	2.24748e+17	4.20866e+17	3.97308e+17	5.90226e+17	8.01472e+17	5.80447e+17	1.12628e+18	1.29449e+18	8.5686e+17	1.83361e+18	1.94896e+18
9,12,15-Hexadecatrienoic Acid	463-40-1	0.594955	0.197474	0.184	0.535171	0.369739	0.69845	0.536146	0.629305	0.67874	0.52588	0.684142	0.78616	0.513184	0.780809	0.909534	0.478142	0.825085	0.68038	5.11831e+16	2.97297e+16	2.91591e+16	5.03562e+16	4.36582e+16	4.94832e+16	4.19308e+16	4.62155e+16	5.10921e+16	4.06006e+16	5.42093e+16	5.03644e+16	3.72337e+16	4.79799e+16	4.84709e+16	3.59921e+16	4.28333e+16	4.40565e+16	6.44907e+18	3.98378e+18	7.23147e+18	1.31933e+19	1.34467e+19	1.92984e+19	1.45081e+19	2.1444e+19	2.63635e+19	2.06251e+19	2.91646e+19	3.32405e+19
5,9,12,15-Hexadecatetraenoic Acid	103882-06-0	0.00707437	N/D	N/D	0.00708353	N/D	N/D	0.00698199	N/D	N/D	0.00808512	N/D	N/D	0.00835047	N/D	N/D	0.00735385	N/D	N/D	6.08598e+14	N/D	N/D	6.66516e+14	N/D	N/D	5.46046e+14	N/D	N/D	6.24213e+14	N/D	N/D	605861774854309	N/D	N/D	5.53561e+14	N/D	N/D	7.66834e+16	N/D	N/D	1.74627e+17	N/D	N/D	1.88932e+17	N/D	N/D	3.171e+17	N/D	N/D
11-Eicosenoic Acid	5561-99-9	0.00857725	0.00673688	0.00591643	N/D	0.0080162	N/D	0.00687115	N/D	N/D	0.00692042	0.0154801	0.016808	0.00701063	0.0183392	0.0199549	0.00743828	0.0186566	0.01511	7.37888e+14	1.01424e+15	9.37598e+14	N/D	9.46541e+14	N/D	5.37377e+14	N/D	N/D	5.34292e+14	1226592237410064	1.07678e+15	5.08651e+14	1.12693e+15	1.06344e+15	5.59916e+14	968533150859224	978415613358996	9.29739e+16	1.35908e+17	2.32524e+17	N/D	2.91535e+17	N/D	1.85932e+17	N/D	N/D	2.7142e+17	6.59907e+17	7.10677e+17
		Triglyceride-Associated Fatty Acid Profiling Data																		Triglyceride-Associated Fatty Acid Profiling Data																		Triglyceride-Associated Fatty Acid Profiling Data
		Nminus: µmols of analyte																		Nminus: µmols of analyte per mg DW algae																		Nminus: µmols of analyte per L media
		Day 0			Day 1			Day 2			Day 3			Day 4			Day 5			Day 0			Day 1			Day 2			Day 3			Day 4			Day 5			Day 0			Day 1			Day 2			Day 3
Fatty Acid Name	CAS #	Replicate 1	Replicate 2	Replicate 3	Replicate 1	Replicate 2	Replicate 3	Replicate 1	Replicate 2	Replicate 3	Replicate 1	Replicate 2	Replicate 3	Replicate 1	Replicate 2	Replicate 3	Replicate 1	Replicate 2	Replicate 3	Replicate 1	Replicate 2	Replicate 3	Replicate 1	Replicate 2	Replicate 3	Replicate 1	Replicate 2	Replicate 3	Replicate 1	Replicate 2	Replicate 3	Replicate 1	Replicate 2	Replicate 3	Replicate 1	Replicate 2	Replicate 3	Replicate 1	Replicate 2	Replicate 3	Replicate 1	Replicate 2	Replicate 3	Replicate 1	Replicate 2	Replicate 3	Replicate 1	Replicate 2	Replicate 3
Hexadecanoic Acid	57-10-3	0.021885	0.0185888	0.0239542	0.060535	0.119291	0.123717	0.200828	0.284045	0.24573	0.295597	0.392571	0.399855	0.469348	0.641159	0.625911	0.541661	0.74269	0.740564	1.75722e+15	1332640013809992	1.37383e+15	4673610264017636	7724394261756550	7233268926703878	1.70336e+16	1.7278e+16	1.46513e+16	2.54298e+16	2.56964e+16	2.61731e+16	3.53302e+16	3.35744e+16	3.55588e+16	4.02702e+16	3.72706e+16	3.84455e+16	3.00485e+17	2.66528e+17	2.74766e+17	1.06558e+18	2.03924e+18	1.90958e+18	5.51889e+18	6.85937e+18	5.81657e+18	1.03499e+19	1.08696e+19	1.10712e+19
7-Hexadecenoic Acid	2416-19-5	0.00518937	0.00807787	0.00162728	0.00562135	0.00916469	0.00712965	N/D	0.013993	N/D	N/D	0.0151852	N/D	N/D	0.0214797	N/D	N/D	0.0228933	N/D	4.16672e+14	5.79107e+14	9.33284e+13	4.33997e+14	5.93438e+14	416842080940474	N/D	8.51172e+14	0	N/D	9.93969e+14	0	N/D	1.12479e+15	0	N/D	1.14886e+15	0	7.12509e+16	1.15821e+17	1.86657e+16	9.89514e+16	1.56668e+17	1.10046e+17	N/D	3.37915e+17	N/D	N/D	4.20449e+17	N/D
9-Hexadecenoic Acid	2091-29-4	N/D	N/D	N/D	0.00495338	N/D	N/D	N/D	N/D	N/D	N/D	N/D	N/D	N/D	N/D	N/D	N/D	N/D	N/D	N/D	N/D	N/D	3.82427e+14	N/D	N/D	N/D	N/D	N/D	N/D	N/D	N/D	N/D	N/D	N/D	N/D	N/D	N/D	N/D	N/D	N/D	8.71933e+16	N/D	N/D	N/D	N/D	N/D	N/D	N/D	N/D
7,10-Hexadecadienoic Acid	2936-83-6	0.00737309	0.00994935	0.00324588	0.0156899	0.0210764	0.0121914	0.0282422	0.0352053	0.0248431	0.0337844	0.0434164	0.0406809	0.0410141	0.055996	0.0587621	0.0424005	0.0631223	0.0674958	5.9201e+14	7.13274e+14	1.86159e+14	1.21134e+15	1.36475e+15	7.12781e+14	2395418844141104	2.14148e+15	1.48124e+15	2906420736488161	2841887656932932	2.66283e+15	3.08734e+15	2932243610655887	3338352524434992	3.15229e+15	3.16769e+15	3503965015289928	1.01234e+17	1.42655e+17	3.72317e+16	2.76185e+17	3.60294e+17	1.88174e+17	7.76116e+17	8.50167e+17	5.88052e+17	1.18291e+18	1.20212e+18	1.12638e+18
7,10,13-Hexadecatrienoic Acid	7561-64-0	0.00310425	0.00530426	0.00593724	0.0141788	0.032887	0.016132	0.0329675	0.0593007	0.0382949	0.051377	0.0770105	0.0677273	0.086345	0.129362	0.110001	0.114111	0.141912	0.133552	2.4925e+14	3.80265e+14	340514732308880	1.09468e+15	2129520661075301	9.43173e+14	2.7962e+15	3607158290453562	2283284353404268	4.41989e+15	5040841804085424	4433191716675713	6499617252435292	6774051679360760	6249275014158746	8483629740410895	7121604056438604	6933173990190729	4.26218e+16	7.6053e+16	6.81029e+16	2.49587e+17	5.62193e+17	2.48998e+17	9.0597e+17	1.43204e+18	9.06464e+17	1.79889e+18	2.13228e+18	1.87524e+18
Octadecanoic Acid	57-11-4	0.0152197	0.0110627	0.00537242	0.0173597	0.0270855	0.0229394	0.0299225	0.0439019	0.0430368	0.0282034	0.0625293	0.067444	0.0645057	0.0856633	0.100789	0.0572322	0.122666	0.116835	1.22204e+15	7.9309e+14	3.08121e+14	1.34025e+15	1753857779630374	1.34118e+15	2.53793e+15	2.67048e+15	2566015166047347	2426301965018624	4092952497918656	4.41465e+15	4855668412396519	4.48578e+15	5725973445830041	4254965859317847	6155787005842802	6065336708314184	2.08969e+17	1.58618e+17	6.16242e+16	3.05578e+17	4.63018e+17	3.5407e+17	8.22291e+17	1.06018e+18	1.01871e+18	9.87505e+17	1.73132e+18	1.8674e+18
9-Octadecenoic Acid	112-86-7	0.0789818	0.0355655	0.119288	0.311239	0.643363	0.684438	1.12684	1.7412	1.37423	1.59529	2.26129	2.16927	2.50022	3.79734	3.23538	2.79668	4.3917	3.81248	6341709208821988	2.5497e+15	6841426990954528	2.40293e+16	4.16595e+16	4.00164e+16	9.55748e+16	1.05914e+17	8.19367e+16	1.37241e+17	1.48016e+17	1.41993e+17	1.88204e+17	1.98849e+17	1.83806e+17	2.07921e+17	2.2039e+17	1.9792e+17	1.08443e+18	5.09941e+17	1.36829e+18	5.47867e+18	1.09981e+19	1.05643e+19	3.09662e+19	4.20478e+19	3.25289e+19	5.58569e+19	6.2611e+19	6.00629e+19
13-Octadecenoic Acid	13126-39-1	0.010892	N/D	N/D	0.00987867	0.0155154	N/D	0.209913	0.030165	N/D	0.278501	0.0352049	N/D	0.428317	0.66362	N/D	0.49606	0.0693145	N/D	8.74558e+14	N/D	N/D	7.62684e+14	1.00467e+15	N/D	1.78041e+16	1.83488e+15	N/D	2.3959e+16	2304390568494832	N/D	3.22416e+16	3.47506e+16	N/D	3.68799e+16	3478432295198204	N/D	1.49549e+17	N/D	N/D	1.73892e+17	2.65232e+17	N/D	5.76854e+18	7.28448e+17	N/D	9.75132e+18	9.74757e+17	N/D
9,12-Hexadecadienoic Acid	20261-45-4	0.0189779	0.0285141	0.030474	0.070449	0.154978	0.135134	N/D	0.328981	0.269883	0.0182157	0.418875	0.441041	N/D	0.0581708	0.68425	N/D	0.779236	0.809249	1.5238e+15	2.04419e+15	1.74776e+15	5439022461448071	1.00352e+16	7900753550959252	N/D	2.00114e+16	1.60915e+16	1.56707e+15	2.74181e+16	2.8869e+16	N/D	3.04613e+15	3.88731e+16	N/D	3.91046e+16	4.20112e+16	2.6057e+17	4.08837e+17	3.49551e+17	1.2401e+18	2.6493e+18	2.0858e+18	N/D	7.94451e+18	6.38831e+18	6.37798e+17	1.15978e+19	1.22116e+19
5,9,12-Hexadecatrienoic Acid	16833-54-8	N/D	0.0042539	0.00197593	N/D	0.0118944	N/D	N/D	0.015364	N/D	N/D	0.0158324	N/D	N/D	0.0248059	N/D	N/D	0.0234386	N/D	N/D	304963981857888	1.13325e+14	N/D	770193533607261	N/D	N/D	9.34568e+14	N/D	N/D	1036333689867897	N/D	N/D	1.29897e+15	N/D	N/D	1.17623e+15	N/D	N/D	6.09928e+16	2.26649e+16	N/D	2.03331e+17	N/D	N/D	3.71024e+17	N/D	N/D	4.38369e+17	N/D
9,12,15-Hexadecatrienoic Acid	463-40-1	0.00854383	0.0201104	0.0172398	0.0262379	0.0710348	0.0610546	0.0634235	0.141343	0.137682	0.104851	0.200252	0.241888	0.176958	0.316367	0.393258	0.229449	0.416529	0.481581	6.86013e+14	1.44172e+15	9.88744e+14	2.0257e+15	4599692325546204	3.56962e+15	5379386413691859	8597641712435741	8209091385739822	9020193752111072	1.31078e+16	1.58332e+16	1.33205e+16	1.65666e+16	2.23415e+16	1.70585e+16	2.09028e+16	2.50007e+16	1.17308e+17	2.88345e+17	1.97749e+17	4.6186e+17	1.21432e+18	9.4238e+17	1.74292e+18	3.41326e+18	3.25901e+18	3.67122e+18	5.5446e+18	6.69743e+18
5,9,12,15-Hexadecatetraenoic Acid	103882-06-0	N/D	N/D	N/D	0.00537806	N/D	N/D	0.0143667	N/D	N/D	0.0193996	N/D	N/D	0.028066	N/D	N/D	0.0291643	N/D	N/D	N/D	N/D	N/D	4.15214e+14	N/D	N/D	1.21854e+15	N/D	N/D	1.66892e+15	N/D	N/D	2112670248379949	N/D	N/D	2.16824e+15	N/D	N/D	N/D	N/D	N/D	9.46687e+16	N/D	N/D	3.94808e+17	N/D	N/D	6.7925e+17	N/D	N/D
11-Eicosenoic Acid	5561-99-9	0.00974196	0.0050545	0.00257551	0.00869085	0.0151309	0.00921576	N/D	0.0284797	0.0175021	N/D	0.0324657	0.0275474	N/D	0.0488858	0.0387641	N/D	0.0502619	0.0428252	7.82215e+14	3.62359e+14	1.47712e+14	6.70978e+14	9.79764e+14	5.38809e+14	N/D	1732369928397159	1.04354e+15	N/D	2125094792850217	1.80316e+15	N/D	2.55991e+15	2.20224e+15	N/D	2.52231e+15	2.22322e+15	1.33759e+17	7.24719e+16	2.95423e+16	1.52983e+17	2.58658e+17	1.42246e+17	N/D	6.87751e+17	4.14287e+17	N/D	8.98915e+17	7.62736e+17
		Triglyceride-Associated Fatty Acid Profiling Data																		Triglyceride-Associated Fatty Acid Profiling Data																		Triglyceride-Associated Fatty Acid Profiling Data
		Nminus: µmols of analyte																		Nminus: µmols of analyte per mg DW algae																		Nminus: µmols of analyte per L media
		Day 0			Day 1			Day 2			Day 3			Day 4			Day 5			Day 0			Day 1			Day 2			Day 3			Day 4			Day 5			Day 0			Day 1			Day 2			Day 3
Fatty Acid Name	CAS #	Replicate 1	Replicate 2	Replicate 3	Replicate 1	Replicate 2	Replicate 3	Replicate 1	Replicate 2	Replicate 3	Replicate 1	Replicate 2	Replicate 3	Replicate 1	Replicate 2	Replicate 3	Replicate 1	Replicate 2	Replicate 3	Replicate 1	Replicate 2	Replicate 3	Replicate 1	Replicate 2	Replicate 3	Replicate 1	Replicate 2	Replicate 3	Replicate 1	Replicate 2	Replicate 3	Replicate 1	Replicate 2	Replicate 3	Replicate 1	Replicate 2	Replicate 3	Replicate 1	Replicate 2	Replicate 3	Replicate 1	Replicate 2	Replicate 3	Replicate 1	Replicate 2	Replicate 3	Replicate 1	Replicate 2	Replicate 3
Hexadecanoic Acid	57-10-3	0.46224	0.637493	0.631422	0.547974	0.753066	0.829652	0.688442	0.949967	0.835974	0.707429	0.938287	0.501175	0.934251	1.19972	1.07347	0.946168	1.32671	1.31966	3.71148e+16	4.57022e+16	4.04513e+16	4.23064e+16	4.87631e+16	5.37222e+16	5.83915e+16	5.77848e+16	5.08509e+16	6.08591e+16	6.1417e+16	3.28052e+16	7.03258e+16	6.28237e+16	6.59639e+16	7.03435e+16	6.65788e+16	7.4271e+16	6.34662e+18	9.14043e+18	8.09027e+18	9.64586e+18	1.28734e+19	1.41827e+19	1.89189e+19	2.29406e+19	2.01878e+19	2.47696e+19	2.59794e+19	1.38766e+19
7-Hexadecenoic Acid	2416-19-5	0.159044	0.13123	0.114403	0.0877655	0.0914242	0.0681184	0.0568691	0.0689426	0.0454225	0.037368	0.0448302	0.0232017	0.0352697	0.0410156	0.0423063	N/D	0.0390408	0.0452375	1.27702e+16	9407909414354720	7329079624194724	6775943001758322	5919962896013939	4410849578374156	4823460305075666	4193658415496510	2.76297e+15	3214714553144227	2934426620307234	1.5187e+15	2654929579731248	2.14779e+15	2.59968e+15	N/D	1.9592e+15	2545982445612867	2.1837e+18	1.88158e+18	1.46582e+18	1.54492e+18	1.56287e+18	1.16446e+18	1.5628e+18	1.66488e+18	1.0969e+18	1.30839e+18	1.24126e+18	6.42411e+17
9-Hexadecenoic Acid	2091-29-4	0.01284	N/D	N/D	N/D	N/D	N/D	N/D	N/D	N/D	N/D	N/D	N/D	N/D	N/D	N/D	N/D	N/D	N/D	1.03096e+15	N/D	N/D	N/D	N/D	N/D	N/D	N/D	N/D	N/D	N/D	N/D	N/D	N/D	N/D	N/D	N/D	N/D	1.76295e+17	N/D	N/D	N/D	N/D	N/D	N/D	N/D	N/D	N/D	N/D	N/D
7,10-Hexadecadienoic Acid	2936-83-6	0.249294	0.167338	0.251088	0.241762	0.306571	0.21665	0.212935	0.27195	0.159196	0.151294	0.179376	0.079621	0.143341	0.152256	0.14483	0.107635	0.144978	0.151143	2.00166e+16	1.19965e+16	1.60856e+16	1.86653e+16	1.98513e+16	1.40287e+16	1.80605e+16	1.65423e+16	9683612123298826	1.30156e+16	1.17414e+16	5211713192361302	1.079e+16	7972938434505876	8899635932558271	8002192451875916	7275478693374312	8506390932615548	3.42285e+18	2.3993e+18	3.21713e+18	4.25569e+18	5.24075e+18	3.70357e+18	5.85159e+18	6.56728e+18	3.84439e+18	5.29735e+18	4.96659e+18	2.20455e+18
7,10,13-Hexadecatrienoic Acid	7561-64-0	N/D	N/D	0.229536	N/D	0.031931	0.283906	N/D	0.0627825	0.267681	N/D	0.0898022	0.148944	N/D	0.131374	0.306719	N/D	0.150563	0.346701	N/D	N/D	1.47049e+16	N/D	2.06762e+15	1.83837e+16	N/D	3818952254423677	1.62826e+16	N/D	5878142851839252	9749327335860760	N/D	6879404541888040	1.88476e+16	N/D	7555772094227725	1.95125e+16	N/D	0	2.94099e+18	N/D	5.45851e+17	4.85329e+18	N/D	1.51612e+18	6.46419e+18	N/D	2.48645e+18	4.12397e+18
Octadecanoic Acid	57-11-4	0.224433	0.0144168	0.0151398	0.216426	0.300995	0.0530506	0.24636	0.336426	0.0681721	0.245379	0.287392	0.0430665	0.303076	0.326297	0.100536	0.306798	0.345556	0.124389	1.80205e+16	1.03355e+15	9.69916e+14	1.67092e+16	1.94903e+16	3435170501015342	2.08955e+16	2.04642e+16	4146793345531347	2.11096e+16	1.88117e+16	2818984381436549	2.2814e+16	1.70866e+16	6177846039840006	2.28091e+16	1.73411e+16	7000640315056299	3.0815e+18	2.0671e+17	1.93983e+17	3.8097e+18	5.14543e+18	9.06885e+17	6.77015e+18	8.12429e+18	1.64628e+18	8.59162e+18	7.95735e+18	1.19243e+18
9-Octadecenoic Acid	112-86-7	N/D	0.494382	0.699584	N/D	1.09311	1.6428	N/D	1.85107	2.14422	N/D	2.74872	1.37054	N/D	4.04459	3.15648	N/D	4.52337	4.05682	N/D	3.54425e+16	4.4818e+16	N/D	7.07817e+16	1.06375e+17	N/D	1.12598e+17	1.30429e+17	N/D	1.79922e+17	8.9711e+16	N/D	2.11796e+17	1.93962e+17	N/D	2.26998e+17	2.28319e+17	N/D	7.08849e+18	8.9636e+18	N/D	1.86864e+19	2.80831e+19	N/D	4.47013e+19	5.17804e+19	N/D	7.61069e+19	3.79478e+19
13-Octadecenoic Acid	13126-39-1	0.473618	0.0571987	0.0532792	0.666357	0.0508773	0.0596615	1.39126	0.0593505	0.059728	1.81924	0.0589295	0.0382681	2.73719	N/D	0.0854644	3.03613	0.0723979	0.113331	3.80283e+16	4100601825503647	3.41327e+15	5.14462e+16	3294441046149975	3.86324e+15	1.18003e+17	3610190775373164	3.63315e+15	1.56506e+17	3857320403819593	2.5049e+15	2.06042e+17	N/D	5251701475128108	2.25723e+17	3.63317e+15	6378336941155160	6.50285e+18	8.2012e+17	6.82654e+17	1.17297e+19	8.69732e+17	1.0199e+18	3.82329e+19	1.43325e+18	1.44236e+18	6.36981e+19	1.63165e+18	1.05957e+18
9,12-Hexadecadienoic Acid	20261-45-4	0.578101	0.448434	0.799116	0.683284	1.02245	0.942972	0.734853	0.916198	0.902592	0.692079	1.02122	0.527442	0.854075	1.26037	1.13789	0.841211	1.35762	1.35422	4.64176e+16	3.21484e+16	5.11944e+16	5.2753e+16	6.62062e+16	6.106e+16	6.23279e+16	5.57307e+16	5.49031e+16	5.95386e+16	6.68455e+16	3.45245e+16	6.42905e+16	6.59996e+16	6.99223e+16	6.25404e+16	6.81299e+16	7.62163e+16	7.93742e+18	6.42969e+18	1.02389e+19	1.20277e+19	1.74784e+19	1.61198e+19	2.01942e+19	2.21251e+19	2.17965e+19	2.42322e+19	2.82757e+19	1.46039e+19
5,9,12-Hexadecatrienoic Acid	16833-54-8	0.0203964	0.0166562	0.0287487	0.0207665	0.0376285	0.033775	0.0270348	0.0411201	0.0363411	0.025761	0.0417153	0.0220127	0.032128	0.0494403	0.0497446	0.0316826	0.053477	0.0573958	1.6377e+15	1.19409e+15	1.84175e+15	1.60328e+15	2.43655e+15	2187019325683279	2293010125151721	2.50127e+15	2.21057e+15	2.21618e+15	2730540034528168	1440876015278596	2418434195134127	2.58895e+15	3056754170202659	2.35547e+15	2683653774968156	3230258217733153	2.80046e+17	2.38818e+17	3.68351e+17	3.65549e+17	6.43249e+17	5.77373e+17	7.42935e+17	9.93003e+17	8.77595e+17	9.01985e+17	1.15502e+18	6.09491e+17
9,12,15-Hexadecatrienoic Acid	463-40-1	0.428705	0.273619	0.568295	0.419214	0.684002	0.710728	0.485395	0.638946	0.690302	0.467763	0.738481	0.401235	0.60366	0.92161	0.865744	0.613794	1.00083	1.00757	3.44221e+16	1.96159e+16	3.64072e+16	3.23655e+16	4.42909e+16	4.60216e+16	4.11697e+16	3.8866e+16	4.19899e+16	4.0241e+16	4.83384e+16	2.62635e+16	4.54405e+16	4.82603e+16	5.31991e+16	4.56329e+16	5.02249e+16	5.67062e+16	5.88618e+18	3.92318e+18	7.28143e+18	7.37933e+18	1.16928e+19	1.21497e+19	1.3339e+19	1.54298e+19	1.667e+19	1.63781e+19	2.04472e+19	1.11094e+19
5,9,12,15-Hexadecatetraenoic Acid	103882-06-0	0.00680323	N/D	0.0196921	N/D	0.0303766	0.0305629	N/D	0.028814	0.034711	N/D	N/D	0.0203254	N/D	N/D	0.045402	N/D	N/D	0.0499616	5.46254e+14	N/D	1.26155e+15	N/D	1966969565939666	1979026856707337	N/D	1.75271e+15	2.11141e+15	N/D	N/D	1.33043e+15	N/D	N/D	2789907268238282	N/D	N/D	2811857061203867	9.34094e+16	N/D	2.5231e+17	N/D	5.1928e+17	5.22463e+17	N/D	6.95825e+17	8.3823e+17	N/D	N/D	5.62772e+17
11-Eicosenoic Acid	5561-99-9	0.00816489	N/D	0.00994228	0.0146446	0.0121082	N/D	0.021609	0.0189162	N/D	0.02501	0.0422024	N/D	0.0322577	0.0537599	N/D	0.0347856	0.0578745	N/D	6.55586e+14	N/D	636940807943030	1.13064e+15	7.84039e+14	N/D	1.83281e+15	1.15064e+15	N/D	2151574560497317	2.76242e+15	N/D	2.4282e+15	2815147640658983	N/D	2586161279354204	2.90433e+15	N/D	1.12105e+17	N/D	1.27388e+17	2.57785e+17	2.06986e+17	N/D	5.93829e+17	4.56804e+17	N/D	8.75691e+17	1.1685e+18	N/D
		Triglyceride-Associated Fatty Acid Profiling Data																		Triglyceride-Associated Fatty Acid Profiling Data																		Triglyceride-Associated Fatty Acid Profiling Data
		35°C: µmols of analyte																		35°C: molecules of analyte per mg DW algae																		35°C: molecules of analyte per L media
		Day 0			Day 1			Day 2			Day 3			Day 4			Day 5			Day 0			Day 1			Day 2			Day 3			Day 4			Day 5			Day 0			Day 1			Day 2			Day 3
Fatty Acid Name	CAS #	Replicate 1	Replicate 2	Replicate 3	Replicate 1	Replicate 2	Replicate 3	Replicate 1	Replicate 2	Replicate 3	Replicate 1	Replicate 2	Replicate 3	Replicate 1	Replicate 2	Replicate 3	Replicate 1	Replicate 2	Replicate 3	Replicate 1	Replicate 2	Replicate 3	Replicate 1	Replicate 2	Replicate 3	Replicate 1	Replicate 2	Replicate 3	Replicate 1	Replicate 2	Replicate 3	Replicate 1	Replicate 2	Replicate 3	Replicate 1	Replicate 2	Replicate 3	Replicate 1	Replicate 2	Replicate 3	Replicate 1	Replicate 2	Replicate 3	Replicate 1	Replicate 2	Replicate 3	Replicate 1	Replicate 2	Replicate 3
Hexadecanoic Acid	57-10-3	0.00874995	0.0116276	0.0115628	0.0198442	0.0232245	0.0275761	0.0427286	0.0547753	0.0705385	0.114116	0.106091	0.101953	0.118906	0.119988	0.117592	0.124667	0.136255	0.112143	9.5804e+13	1.40043e+14	1.42104e+14	1.75738e+14	2.33097e+14	2.15666e+14	3.57378e+14	4.39809e+14	4.29073e+14	5.63282e+14	6.14306e+14	5.63267e+14	7.08962e+14	7.15411e+14	7.01131e+14	807249825986980	8.82287e+14	794500790129727	1.84902e+17	2.70283e+17	2.74261e+17	5.60603e+17	7.43579e+17	6.87976e+17	1.48312e+18	1.82521e+18	1.78065e+18	2.83894e+18	3.0961e+18	2.83887e+18
7-Hexadecenoic Acid	2416-19-5	0.00416105	N/D	0.00129389	0.00537776	0.00272345	0.00467137	0.00617862	0.00963783	0.0123402	0.0154553	0.0190234	0.016932	0.01663	0.0203935	0.0178171	0.0164641	0.0214158	0.0166705	4.55597e+13	N/D	1.59017e+13	4.76248e+13	2.73344e+13	3.65337e+13	5.16773e+13	7.73853e+13	7.50633e+13	7.62882e+13	1.10153e+14	9.35452e+13	9.91542e+13	1.21593e+14	1.06232e+14	1.06609e+14	1.38673e+14	1.18106e+14	8.79302e+16	N/D	3.06903e+16	1.51923e+17	8.71966e+16	1.16543e+17	2.14461e+17	3.21149e+17	3.11513e+17	3.84493e+17	5.55172e+17	4.71468e+17
9-Hexadecenoic Acid	2091-29-4	N/D	N/D	N/D	N/D	N/D	N/D	N/D	N/D	N/D	N/D	N/D	N/D	N/D	N/D	N/D	N/D	N/D	N/D	N/D	N/D	N/D	N/D	N/D	N/D	N/D	N/D	N/D	N/D	N/D	N/D	N/D	N/D	N/D	N/D	N/D	N/D	N/D	N/D	N/D	N/D	N/D	N/D	N/D	N/D	N/D	N/D	N/D	N/D
7,10-Hexadecadienoic Acid	2936-83-6	N/D	N/D	0.00218441	N/D	0.00511876	0.00687702	N/D	0.0146912	0.0191359	0.0380038	0.0318651	0.0323717	0.0429101	0.0401238	0.0398455	0.0480217	0.045975	0.0398311	N/D	N/D	2.6846e+13	N/D	5.13753e+13	5.37837e+13	N/D	1.17961e+14	1.164e+14	1.87589e+14	1.84511e+14	1.78846e+14	2.55846e+14	2.39233e+14	2.37574e+14	3.10953e+14	2.977e+14	2.82191e+14	N/D	N/D	5.18127e+16	N/D	1.63887e+17	1.7157e+17	N/D	4.89538e+17	4.8306e+17	9.45449e+17	9.29936e+17	9.01386e+17
7,10,13-Hexadecatrienoic Acid	7561-64-0	0.00223193	0.00319867	0.00270991	0.00529946	0.00596049	0.00794689	0.00861599	0.0110602	0.013893	0.0255614	0.0200406	0.0215622	0.0274213	0.0232388	0.0246151	0.029015	0.0252449	0.0226657	2.44376e+13	3.85247e+13	3.33042e+13	4.69314e+13	5.98234e+13	6.21508e+13	7.20632e+13	8.88059e+13	8.45085e+13	1.26173e+14	1.16043e+14	1.19126e+14	1.63496e+14	138558486142602	1.46764e+14	1.8788e+14	1.63468e+14	1.6058e+14	4.71645e+16	7.43527e+16	6.42772e+16	1.49711e+17	1.90837e+17	1.98261e+17	2.99062e+17	3.68544e+17	3.5071e+17	6.3591e+17	5.84856e+17	6.00396e+17
Octadecanoic Acid	57-11-4	0.00435194	0.0048738	0.00385108	0.00559385	0.00473296	0.00534596	0.00733489	0.00776451	0.00956024	0.0124533	0.0134172	0.0129293	0.0136437	0.0169462	0.0186857	0.0142565	0.0178061	0.0158745	4.76498e+13	5.87001e+13	4.73289e+13	4.95385e+13	4.75032e+13	4.18096e+13	6.13482e+13	6.23438e+13	5.81533e+13	6.14701e+13	7.76908e+13	7.14313e+13	8.1349e+13	1.0104e+14	1.11411e+14	9.23147e+13	1.15299e+14	1.12466e+14	9.19642e+16	1.13291e+17	9.13449e+16	1.58028e+17	1.51535e+17	1.33373e+17	2.54595e+17	2.58727e+17	2.41336e+17	3.09809e+17	3.91562e+17	3.60014e+17
9-Octadecenoic Acid	112-86-7	0.0262278	0.02727	0.0296078	0.177679	0.194894	0.258035	0.452795	0.519449	0.706462	1.15196	1.00721	1.00477	1.06562	1.00817	1.00324	1.07528	1.04001	0.886149	2.87171e+14	3.2844e+14	3.63873e+14	1.5735e+15	1.95608e+15	2018033567359724	3.78712e+15	4.17083e+15	4.29729e+15	5686174141386671	5832158708671034	5551146435419789	6353650224339881	6011080244012634	5981675967561428	6962707929158439	6734343467614478	6278107836091588	5.5424e+17	6.33889e+17	7.02275e+17	5.01948e+18	6.2399e+18	6.43753e+18	1.57166e+19	1.7309e+19	1.78338e+19	2.86583e+19	2.93941e+19	2.79778e+19
13-Octadecenoic Acid	13126-39-1	N/D	N/D	N/D	N/D	N/D	N/D	N/D	N/D	N/D	N/D	N/D	N/D	N/D	N/D	N/D	N/D	N/D	N/D	N/D	N/D	N/D	N/D	N/D	N/D	N/D	N/D	N/D	N/D	N/D	N/D	N/D	N/D	N/D	N/D	N/D	N/D	N/D	N/D	N/D	N/D	N/D	N/D	N/D	N/D	N/D	N/D	N/D	N/D
9,12-Hexadecadienoic Acid	20261-45-4	0.0101722	0.0106783	0.0123562	0.0658167	0.0737614	0.0957792	0.20521	0.227365	0.30269	0.593931	0.47958	0.476871	0.588436	0.514427	0.51912	0.615986	0.561951	0.483375	1.11376e+14	1.28609e+14	1.51855e+14	5.82865e+14	7.40319e+14	7.49068e+14	1716351835844062	1.82559e+15	1.84121e+15	2.93168e+15	2776954749123537	2634602137136996	3.50847e+15	3.06721e+15	3095188355118768	3988675733596102	3.63878e+15	3424566467365069	2.14956e+17	2.48216e+17	2.9308e+17	1.85934e+18	2.36162e+18	2.38953e+18	7.12286e+18	7.57621e+18	7.64103e+18	1.47757e+19	1.39959e+19	1.32784e+19
5,9,12-Hexadecatrienoic Acid	16833-54-8	N/D	0.00437092	0.00102427	0.00397641	0.00351105	0.00443461	0.0124961	0.00444016	0.00668603	0.0338259	0.00699965	0.00802064	0.0328883	0.00742097	0.0079776	0.0341731	0.00781826	0.00785176	N/D	5.26433e+13	1.25881e+13	3.52147e+13	3.52393e+13	3.46821e+13	1.04516e+14	3.56515e+13	4.067e+13	1.66967e+14	4.05307e+13	4.43122e+13	1.96092e+14	4.42466e+13	4.75655e+13	2.2128e+14	5.06253e+13	5.56274e+13	0	1.01602e+17	2.4295e+16	1.12335e+17	1.12413e+17	1.10636e+17	4.33742e+17	1.47954e+17	1.6878e+17	8.41514e+17	2.04275e+17	2.23333e+17
9,12,15-Hexadecatrienoic Acid	463-40-1	0.00132852	0.00667545	0.00770207	0.00318798	0.0268192	0.035343	0.00454842	0.0508025	0.0692622	0.00869233	0.093096	0.0961648	0.00867988	0.0957002	0.0988374	0.00932406	0.100436	0.0897286	1.45461e+13	8.03992e+13	9.46569e+13	2.82324e+13	2.69176e+14	2.7641e+14	3.80425e+13	4.0791e+14	4.2131e+14	4.29059e+13	5.39062e+14	5.31289e+14	5.17527e+13	5.70601e+14	5.89306e+14	6.03758e+13	650348992942623	6.35701e+14	2.80739e+16	1.5517e+17	1.82688e+17	9.00614e+16	8.5867e+17	8.81747e+17	1.57876e+17	1.69283e+18	1.74844e+18	2.16246e+17	2.71687e+18	2.67769e+18
5,9,12,15-Hexadecatetraenoic Acid	103882-06-0	N/D	N/D	N/D	N/D	N/D	N/D	N/D	N/D	N/D	N/D	N/D	N/D	N/D	N/D	N/D	N/D	N/D	N/D	N/D	N/D	N/D	N/D	N/D	N/D	N/D	N/D	N/D	N/D	N/D	N/D	N/D	N/D	N/D	N/D	N/D	N/D	N/D	N/D	N/D	N/D	N/D	N/D	N/D	N/D	N/D	N/D	N/D	N/D
11-Eicosenoic Acid	5561-99-9	0.00654877	0	0.00120465	0.0240752	0.00435429	0.00581301	0.0456561	0.0130747	0.0178513	0.115082	0.0275605	0.0279673	0.113743	0.0284924	0.0290588	0.118535	0.0298124	0.0271758	7.17031e+13	N/D	1.48049e+13	2.13207e+14	4.37026e+13	4.54623e+13	3.81862e+14	1.04981e+14	1.08586e+14	5.6805e+14	1.59586e+14	1.54513e+14	6.78178e+14	1.69882e+14	1.73259e+14	7.67548e+14	1.93044e+14	1.92532e+14	1.38387e+17	N/D	2.85735e+16	6.80131e+17	1.39411e+17	1.45025e+17	1.58473e+18	4.3567e+17	4.50633e+17	2.86297e+18	8.04314e+17	7.78744e+17
		Total Fatty Acid Profiling Data																		Total Fatty Acid Profiling Data																		Total Fatty Acid Profiling Data
		35°C: µmols of analyte																		35°C: molecules of analyte per mg DW algae																		35°C: molecules of analyte per L media
		Day 0			Day 1			Day 2			Day 3			Day 4			Day 5			Day 0			Day 1			Day 2			Day 3			Day 4			Day 5			Day 0			Day 1			Day 2			Day 3
Fatty Acid Name	CAS #	Replicate 1	Replicate 2	Replicate 3	Replicate 1	Replicate 2	Replicate 3	Replicate 1	Replicate 2	Replicate 3	Replicate 1	Replicate 2	Replicate 3	Replicate 1	Replicate 2	Replicate 3	Replicate 1	Replicate 2	Replicate 3	Replicate 1	Replicate 2	Replicate 3	Replicate 1	Replicate 2	Replicate 3	Replicate 1	Replicate 2	Replicate 3	Replicate 1	Replicate 2	Replicate 3	Replicate 1	Replicate 2	Replicate 3	Replicate 1	Replicate 2	Replicate 3	Replicate 1	Replicate 2	Replicate 3	Replicate 1	Replicate 2	Replicate 3	Replicate 1	Replicate 2	Replicate 3	Replicate 1	Replicate 2	Replicate 3
Hexadecanoic Acid	57-10-3	0.278183	0.269282	0.243938	0.317554	0.284988	0.376632	0.344964	0.354243	0.495952	0.580766	0.51329	0.542409	0.528874	0.467267	0.502967	0.533567	0.490678	0.445535	3045846791316956	3.24323e+15	2997946255785994	2812219412733165	2.86033e+15	2.94555e+15	2885243827870326	2.84433e+15	3.01679e+15	2.8667e+15	2972143734011833	2996687701731775	3153346270105341	2786019428779790	2.99888e+15	3454986931286974	3.17727e+15	3.15648e+15	5.87848e+18	6.25943e+18	5.78604e+18	8.97098e+18	9.12446e+18	9.39632e+18	1.19738e+19	1.1804e+19	1.25197e+19	1.44482e+19	1.49796e+19	1.51033e+19
7-Hexadecenoic Acid	2416-19-5	0.0868372	0.0715456	0.0717839	0.0435569	0.0403267	0.0532949	0.0272834	0.0379205	0.0513982	0.032135	0.0516323	0.0528324	N/D	0.0453217	0.0468904	N/D	0.046565	0.0406201	9.50789e+14	8.61695e+14	8.8221e+14	3.85735e+14	4.04745e+14	416807998574843	2.28195e+14	3.04476e+14	3.12647e+14	1.58621e+14	2.98971e+14	2.91887e+14	N/D	2.70225e+14	2.79578e+14	N/D	3.01521e+14	2.87781e+14	1.83502e+18	1.66307e+18	1.70267e+18	1.23049e+18	1.29114e+18	1.32962e+18	9.47009e+17	1.26358e+18	1.29748e+18	7.99448e+17	1.50681e+18	1.47111e+18
9-Hexadecenoic Acid	2091-29-4	N/D	N/D	N/D	N/D	N/D	N/D	N/D	N/D	N/D	N/D	N/D	N/D	N/D	N/D	N/D	N/D	N/D	N/D	N/D	N/D	N/D	N/D	N/D	N/D	N/D	N/D	N/D	N/D	N/D	N/D	N/D	N/D	N/D	N/D	N/D	N/D	N/D	N/D	N/D	N/D	N/D	N/D	N/D	N/D	N/D	N/D	N/D	N/D
7,10-Hexadecadienoic Acid	2936-83-6	0.132011	0.097862	0.107354	0.160221	0.128703	0.173109	0.17624	0.156707	0.223692	0.272105	0.215601	0.233697	0.229626	0.181969	0.201893	0.219183	0.18341	0.166207	1.4454e+15	1178649562112811	1319353779682103	1.4189e+15	1291750709965264	1.35385e+15	1474053824448253	1.25825e+15	1.36068e+15	1.34313e+15	1.24841e+15	1.29112e+15	1.36912e+15	1.08497e+15	1.20376e+15	1.41927e+15	1.18763e+15	1.17753e+15	2.78962e+18	2.27479e+18	2.54635e+18	4.52628e+18	4.12068e+18	4.31877e+18	6.11732e+18	5.22175e+18	5.64683e+18	6.76937e+18	6.29201e+18	6.50726e+18
7,10,13-Hexadecatrienoic Acid	7561-64-0	N/D	0.112439	0.120496	N/D	0.0836509	0.112216	N/D	0.0830572	0.116402	N/D	0.100597	0.106694	N/D	0.0770914	0.0851306	N/D	0.0738275	0.067143	1.55601e+15	1.35421e+15	1.48088e+15	849775278149419	8.39576e+14	8.77614e+14	7.09161e+14	6.66894e+14	7.08053e+14	5.70879e+14	5.82497e+14	5.89457e+14	5.52669e+14	4.59648e+14	5.07581e+14	5.5078e+14	4.78053e+14	4.75688e+14	3.00309e+18	2.61363e+18	2.85809e+18	2.71078e+18	2.67825e+18	2.79959e+18	2.94302e+18	2.76761e+18	2.93842e+18	2.87723e+18	2.93579e+18	2.97086e+18
Octadecanoic Acid	57-11-4	0.142113	N/D	N/D	0.095956	N/D	N/D	0.0847884	N/D	N/D	0.115655	N/D	N/D	0.0926928	N/D	N/D	0.085059	N/D	N/D	N/D	N/D	N/D	N/D	N/D	N/D	N/D	N/D	N/D	N/D	N/D	N/D	N/D	N/D	N/D	N/D	N/D	N/D	N/D	N/D	N/D	N/D	N/D	N/D	N/D	N/D	N/D	N/D	N/D	N/D
9-Octadecenoic Acid	112-86-7	0.287283	0.259598	0.240934	0.433113	0.439315	0.577947	0.716968	0.796913	1.1141	1.59038	1.41173	1.43287	1.47497	1.40063	1.40401	1.49777	1.46664	1.28103	3.14549e+15	3.1266e+15	2961031095090363	3.83559e+15	4.40926e+15	4519999726956935	5996638830771657	6398676500162470	6776900975077416	7850203594813546	8174455725514416	7916303056730228	8794339371622105	8351083363054410	8371226174816118	9698481838526766	9496909614147944	9075716788012516	6.0708e+18	6.03435e+18	5.71479e+18	1.22355e+19	1.40655e+19	1.44188e+19	2.48861e+19	2.65545e+19	2.81241e+19	3.9565e+19	4.11993e+19	3.98982e+19
13-Octadecenoic Acid	13126-39-1	N/D	N/D	N/D	N/D	N/D	N/D	N/D	N/D	N/D	N/D	N/D	N/D	N/D	N/D	N/D	N/D	N/D	N/D	N/D	N/D	N/D	N/D	N/D	N/D	N/D	N/D	N/D	N/D	N/D	N/D	N/D	N/D	N/D	N/D	N/D	N/D	N/D	N/D	N/D	N/D	N/D	N/D	N/D	N/D	N/D	N/D	N/D	N/D
9,12-Hexadecadienoic Acid	20261-45-4	0.36647	0.29039	0.303372	0.543169	0.474811	0.623756	0.763615	0.732067	1.04227	1.48266	1.18981	1.23817	1.34468	1.14186	1.18021	1.3431	1.18562	1.05318	4.01251e+15	3497457010096908	3.72839e+15	4810242722477171	4765516524966091	4878258681306109	6386794516882270	5878012393294935	6339973447572251	7318519484363563	6889451504304923	6840615824953565	8017465901223124	6808174869242433	7036844745737016	8696922782309153	7677237230603363	7461461771255194	7.74415e+18	6.75009e+18	7.19578e+18	1.53447e+19	1.5202e+19	1.55616e+19	2.65052e+19	2.43938e+19	2.63109e+19	3.68853e+19	3.47228e+19	3.44767e+19
5,9,12-Hexadecatrienoic Acid	16833-54-8	0.0159759	0.0120345	0.0135283	N/D	0.00894027	0.0109327	N/D	0.00915568	0.0113168	N/D	N/D	0.0135136	N/D	0.0108128	0.0125029	N/D	0.0128545	0.012517	1.74922e+14	1.44944e+14	1.66259e+14	N/D	8.97305e+13	8.55023e+13	N/D	7.3514e+13	6.88382e+13	N/D	N/D	7.46596e+13	N/D	6.447e+13	7.45469e+13	N/D	8.32366e+13	8.86793e+13	3.37599e+17	2.79741e+17	3.20881e+17	N/D	2.8624e+17	2.72752e+17	N/D	3.05083e+17	2.85678e+17	N/D	N/D	3.76284e+17
9,12,15-Hexadecatrienoic Acid	463-40-1	0.33591	0.2733	0.285144	0.24907	0.223923	0.293434	0.241733	0.237434	0.339454	0.367019	0.30786	0.334532	0.312195	0.258549	0.281439	0.297838	0.255885	0.239409	3.67791e+15	3.29163e+15	3504365213614346	2.20573e+15	2.24744e+15	2294882682594315	2021828405010392	1.90644e+15	2064840834994623	1.81163e+15	1.78263e+15	1.84821e+15	1.86143e+15	1.54157e+15	1.67805e+15	1.92858e+15	1.65692e+15	1696142073333387	7.09837e+18	6.35284e+18	6.76342e+18	7.03629e+18	7.16933e+18	7.32068e+18	8.39059e+18	7.91173e+18	8.56909e+18	9.13062e+18	8.98444e+18	9.315e+18
5,9,12,15-Hexadecatetraenoic Acid	103882-06-0	N/D	N/D	N/D	N/D	N/D	N/D	N/D	N/D	N/D	N/D	N/D	N/D	N/D	N/D	N/D	N/D	N/D	N/D	N/D	N/D	N/D	N/D	N/D	N/D	N/D	N/D	N/D	N/D	N/D	N/D	N/D	N/D	N/D	N/D	N/D	N/D	N/D	N/D	N/D	N/D	N/D	N/D	N/D	N/D	N/D	N/D	N/D	N/D
11-Eicosenoic Acid	5561-99-9	0.00994853	0.00834816	0.00763155	0.0159217	0.0160338	0.0197878	0.0257655	0.0282642	0.0408151	0.0506598	0.0461644	0.0495449	0.0464	0.0441109	0.0467834	0.0445499	0.0456775	0.0420057	1.08927e+14	1.00545e+14	9.37902e+13	1.41e+14	1.60926e+14	1.54756e+14	2.15499e+14	2.26943e+14	2.48271e+14	2.5006e+14	2.67309e+14	2.73724e+14	2.76655e+14	2.63006e+14	2.7894e+14	2.88473e+14	2.95774e+14	2.97598e+14	2.1023e+17	1.94052e+17	1.81015e+17	4.49791e+17	5.13353e+17	4.9367e+17	8.94323e+17	9.41812e+17	1.03033e+18	1.2603e+18	1.34724e+18	1.37957e+18
[truncated: 19 more columns]
